# Supplementary material for: Trans-(±)-Kusunokinin Binding to AKR1B1 Inhibits Oxidative Stress and Proteins Involved in Migration in Aggressive Breast Cancer
Source: Antioxidants (Basel). 2022 Nov 27;11(12):2347. doi: 10.3390/antiox11122347 (PMC9774946; doi:10.3390/antiox11122347)
Supplement: Supplementary file 1 [file antioxidants-11-02347-s001.zip]

Archive with 1 entries (1 files):
- antioxidants-1940356-supplementary.pdf
